# Supplementary material for: LEADeR role of miR-205 host gene as long noncoding RNA in prostate basal cell differentiation
Source: Nat Commun. 2019 Jan 18;10:307. doi: 10.1038/s41467-018-08153-2 (PMC6338800; doi:10.1038/s41467-018-08153-2)
Supplement: Supplementary file 4 — Supplementary Data 1 [file 41467_2018_8153_MOESM4_ESM.xlsx]

## Sheet: Sheet1
LEADR-related gene sets and signatures
LEADR-gene set up	LEADR-gene set dn	LEADR-core up	LEADR-core dn	LEADR-signature
KRT80	FLNA	CCL5	SELENON	CYSRT1
TRIML2	FST	ISG20	BGN	IFI6
CYSRT1	KRT5	OAS3		HIST1H4H
CDKN1A	SH3PXD2A	EPSTI1		OAS1
C15orf52	TSC22D3	MX1		GDF15
CLDN1	GJB6	RARRES3		CLDN1
GDF15	ALDH1A2	HERC5		IFIT3
TP53I3	KRT14	TACSTD2		IFI27
CCL5	FAM172A	PARP10		ISG15
HIST2H2AC	SMYD3	OAS2		HIST1H2BJ
ZNF750	MINA	IFI44L		SP110
ADAM8	ELOVL6	LAMP3		TNFSF10
HIST1H2BJ	H19	TRIM38		HERC6
CLCA2	CAMKMT	OAS1		IRF7
HBEGF	CERK	IRF9		HERC5
HIST2H2BE	FOXM1	HAS3		PARP9
HIST1H2BK	GRWD1	ISG15		EPSTI1
MR1	SKA3	IRF7		SAMD9
ISG20	ATP8B2	UBE2L6		OASL
OAS3	SNCA	IFIT3		HIST1H2BC
TRIM22	SEH1L	SP110		PARP10
EPSTI1	ZNF395	IL6		IFIT2
GRAMD3	SELENON	HERC6		HIST1H2BG
HIST1H4H	BGN	IFIT2		HIST1H2BK
SLPI		IFI27		UBE2L6
TYMSOS		IFIH1		DDX58
MX1		MXD1		NINJ1
PLAT		TNFRSF14		HIST1H3D
ANKRD22		PARP14		RARRES3
FOXA1		TDRD7		PLAC8
NINJ1		MYD88		HIST1H1C
SUGCT		SAMD9		HIST1H2BD
CEL		DDX58		HIST1H3F
RARRES3		PARP9		TP53I3
HIST1H2AC		HELZ2		TRIM5
HERC5		TAP1		H2AFJ
MYO5C		OASL		TYMSOS
FGGY		IFI6		IRF9
HIST1H2BE				GRAMD3
TIMP2				RRM2B
TACSTD2				ULBP2
SPATA18				DAPK1
HIST1H2BC				GCHFR
RRM2B				TACSTD2
ADGRG1				LACTB2
RGS2				MAFF
PARP10				TTC32
OAS2				FICD
FAM46A				MXD1
IFI44L				TMEM62
CYBA				NEU1
TP53INP1
ADAM19
DAPK1
POLD4
LAMP3
MYBPHL
MAFF
TRIM38
OAS1
IRF9
HAS3
ISG15
GCHFR
OLR1
SERPINB1
IRF7
UBE2L6
HSPA4L
IFIT3
SP110
H2AFJ
NFKBIZ
IL6
ULBP2
LCE1B
HIST1H3D
OCLN
HERC6
PI3
SAA1
CYP1A1
IFIT2
MAFB
PRSS22
HIST1H1C
IFI27L1
HES4
ANGPTL4
IFI27
FAM84B
IFIH1
PTGES
MXD1
TNFSF10
PLAUR
CCNE1
TMEM62
CD70
TNFRSF14
NEU1
TP53TG1
S100A3
HIST1H2BG
PARP14
HIST1H3F
TTC32
GRHL3
AGR2
BTG2
TRIM5
MBNL2
TDRD7
PHPT1
HIST1H2BD
MYD88
FAM214A
ACTA2
SAMD9
NFASC
DDX58
PARP9
PLAC8
HELZ2
RAET1G
CDKN2B
RNASE7
TAP1
GBP1
OASL
ANO1
SESN1
FAM134B
IFI6
LACTB2
FICD
