# Supplementary material for: LEADeR role of miR-205 host gene as long noncoding RNA in prostate basal cell differentiation
Source: Nat Commun. 2019 Jan 18;10:307. doi: 10.1038/s41467-018-08153-2 (PMC6338800; doi:10.1038/s41467-018-08153-2)
Supplement: Supplementary file 5 — Supplementary Data 2 [file 41467_2018_8153_MOESM5_ESM.xlsx]

## Sheet: Sheet1
FIMO (MEME suite) analysis of de novo motifs on LEADR transcript
	motif_id	start	stop	strand	score	p-value	q-value	matched_sequence on LEADR
GGCCRGGCGYRGTGGCTCACRCCTGTAATCCCAGCACTTTG	MEME-4	341	381	-	56.4388	8.8e-19	1.43e-15	GGCCGGATGCGGTGGCTCACGCCTGTGATCCCAACACTTTG
ATTCTCCYRCCTCAGCCTCCCRAGTAGCTGGGATTACAGGC	MEME-1	321	361	+	43.6327	3.68e-16	6.11e-13	ATCCACCTGCCTCGGCCTCCCAAAGTGTTGGGATCACAGGC
GAGACCAGCCTGGSCAACATGGTGAAACCCCRTCTCTACTAAAAATACAA	MEME-3	175	224	-	21.3571	6.93e-13	1.18e-09	CACTCCTGCCCGGGCGACAAAGTGAGACCCTGTCAGAAAAAAAAAAAAAG
GCCACTGCACTCCAGCCTGGGCRACAGAG	MEME-2	203	231	-	33.0306	1.64e-12	2.75e-09	GCCACTGCACTCCTGCCCGGGCGACAAAG
GGAGGHRGAGGTTGCAGTGAGMCRAGATH	MEME-5	235	263	-	29.7556	7.21e-11	1.19e-07	GGAGGTTGAGGCTGCAGTGAGCCCAAGAT
GMYCCKCCYRCCTCDGCCTCC	MEME-8	320	340	+	27.7667	1.19e-10	1.87e-07	AATCCACCTGCCTCGGCCTCC
ARACYCYRTCTCAAAAAAAAAAAAAAAAA	MEME-6	172	200	-	27.1414	3.55e-10	6.1e-07	AGACCCTGTCAGAAAAAAAAAAAAAGTAA
GAACTCCTGRCCTCA	MEME-9	302	316	+	21.051	5.72e-08	9.98e-05	GAACTCCTGAGCTTA
GAGACCAGCCTGGSCAACATGGTGAAACCCCRTCTCTACTAAAAATACAA	MEME-3	252	301	-	-22.7143	1.31e-07	0.000112	AAGACCAGTCTGGGCAACATGGTGAAACCCCGCCTCTGGGAGGTTGAGGC
GCCACTGCACTCCAGCCTGGGCRACAGAG	MEME-2	280	308	-	-7.43878	7.83e-07	0.000654	GGAGTTCAAGACCAGTCTGGGCAACATGG
GGAGGHRGAGGTTGCAGTGAGMCRAGATH	MEME-5	595	623	-	11.8556	4.45e-06	0.00368	GGCGGCGGTGGTGGCGGTGGCTGCCGAGG
GGAGGHRGAGGTTGCAGTGAGMCRAGATH	MEME-5	586	614	-	9.94444	1.03e-05	0.00566	GGTGGCGGTGGCTGCCGAGGCCTCATGGT
GGAGGHRGAGGTTGCAGTGAGMCRAGATH	MEME-5	559	587	+	6.6	3.96e-05	0.0163	TGAAGTTCAGGAGGCATGGAGCTGACAAC
GMYCCKCCYRCCTCDGCCTCC	MEME-8	155	175	+	7.75556	4.06e-05	0.0319	ATTCCACTTTCCTCTGCTTAC
AAAWVHYHVWYTHTAHWAAAAAWAAAAAA	MEME-10	176	204	-	5.58696	5.15e-05	0.0455	AGTGAGACCCTGTCAGAAAAAAAAAAAAA
AAAWVHYHVWYTHTAHWAAAAAWAAAAAA	MEME-10	382	410	-	5.5	5.3e-05	0.0455	ATTTCTCTCTTTAATGAAAAAGAACATGA
ARACYCYRTCTCAAAAAAAAAAAAAAAAA	MEME-6	174	202	-	-6.24242	6.41e-05	0.0551	TGAGACCCTGTCAGAAAAAAAAAAAAAGT
AAAWVHYHVWYTHTAHWAAAAAWAAAAAA	MEME-10	173	201	-	3.59783	9.52e-05	0.0545	GAGACCCTGTCAGAAAAAAAAAAAAAGTA
GGAGGHRGAGGTTGCAGTGAGMCRAGATH	MEME-5	120	148	-	4.08889	9.94e-05	0.0328	AGAGGGAGTAAAGGTAGCTGGAAAAGAGA
