# Supplementary material for: LEADeR role of miR-205 host gene as long noncoding RNA in prostate basal cell differentiation
Source: Nat Commun. 2019 Jan 18;10:307. doi: 10.1038/s41467-018-08153-2 (PMC6338800; doi:10.1038/s41467-018-08153-2)
Supplement: Supplementary file 6 — Supplementary Data 3 [file 41467_2018_8153_MOESM6_ESM.xlsx]

## Sheet: Sheet1
PSCAN analysis on 'LEADR-core up' genes
TF_NAME	MATRIX_ID	Z_SCORE	P_VALUE	SAMPLE_AVERAGE	BACKGROUND_AVERAGE	SAMPLE_DEVSTD
STAT1::STAT2	MA0517.1	10.1646	1.24314e-24	0.893347	0.816734	0.069848
STAT1	MA0137.1	10.1569	1.30402e-24	0.88947	0.815718	0.074891
IRF9	MA0653.1	9.66483	1.78403e-22	0.793064	0.720077	0.0833866
IRF2	MA0051.1	9.41269	2.1031e-21	0.846689	0.782175	0.0692024
IRF1	MA0050.1	8.18202	1.3129e-16	0.909263	0.847975	0.057319
IRF1	MA0050.2	7.78854	3.17197e-15	0.850771	0.786136	0.0695145
IRF8	MA0652.1	7.74053	4.35746e-15	0.79984	0.743846	0.0847513
IRF7	MA0772.1	6.89881	2.49563e-12	0.849817	0.795866	0.0636975
PRDM1	MA0508.1	3.769	8.07709e-05	0.842634	0.817294	0.0531702
HOXB13	MA0901.1	3.68926	0.000111543	0.893591	0.861506	0.0522979
JUN(var.2)	MA0489.1	3.60049	0.00015752	0.861635	0.834231	0.0469349
FOSL2	MA0478.1	3.54288	0.000196688	0.887288	0.85801	0.0445878
JUNB	MA0490.1	3.53312	0.000203949	0.882587	0.853375	0.047357
FOS	MA0476.1	3.48136	0.000247823	0.886158	0.856438	0.0483739
HOXD13	MA0909.1	3.35207	0.000398728	0.905984	0.876099	0.0494531
BATF::JUN	MA0462.1	3.18674	0.000715313	0.880949	0.856326	0.0446675
FOS::JUN	MA0099.2	2.99828	0.00135072	0.953928	0.935	0.0362602
FOXO3	MA0157.1	2.90596	0.00182473	0.93075	0.907735	0.0372004
JUND	MA0491.1	2.88732	0.00193411	0.869352	0.845795	0.0452918
HOXA13	MA0650.1	2.82303	0.00236543	0.89477	0.870058	0.0558797
FOXG1	MA0613.1	2.75224	0.00294623	0.903315	0.873719	0.0629702
CTCF	MA0139.1	2.70727	0.00336934	0.812299	0.794048	0.0492468
FOSL1	MA0477.1	2.7005	0.0034448	0.873424	0.851359	0.0510063
JUN::FOS	MA0099.1	2.66155	0.00387201	0.927744	0.908526	0.0432978
JDP2	MA0655.1	2.56305	0.00517009	0.832707	0.809369	0.0496674
FOXP3	MA0850.1	2.53136	0.00566401	0.955352	0.939382	0.0324894
ESR2	MA0258.1	2.46292	0.00686151	0.820571	0.807743	0.0328456
NFKB2	MA0778.1	2.43353	0.00743224	0.806016	0.784954	0.0653195
NFE2	MA0841.1	2.39487	0.00828329	0.812238	0.791947	0.0503955
NFAT5	MA0606.1	2.35582	0.00921241	0.919584	0.9036	0.0379765
CDX1	MA0878.1	2.33757	0.00967787	0.915629	0.894298	0.0486723
HNF1B	MA0153.1	2.29487	0.0108338	0.835849	0.816625	0.0500303
FOXD2	MA0847.1	2.29317	0.0108944	0.951762	0.935837	0.0339527
FOXI1	MA0042.2	2.28417	0.0111489	0.914448	0.892703	0.0524556
HOXA10	MA0899.1	2.25681	0.0119804	0.888467	0.868197	0.0465196
NFKB1	MA0105.2	2.25278	0.01209	0.853413	0.834256	0.0554363
NFE2L2	MA0150.1	2.2496	0.0121832	0.855648	0.839282	0.0509285
HNF1A	MA0046.2	2.21683	0.0132857	0.801644	0.779965	0.0506287
Foxj2	MA0614.1	2.20679	0.0136269	0.918639	0.898094	0.0519573
NFKB1	MA0105.1	2.20486	0.0136678	0.884389	0.867453	0.0563957
MYBL1	MA0776.1	2.17161	0.0148609	0.784672	0.76951	0.056268
Foxo1	MA0480.1	2.12753	0.0166502	0.883203	0.867017	0.0397898
NFKB1	MA0105.4	2.12272	0.0168279	0.770278	0.751954	0.0574195
FOXP1	MA0481.1	2.12308	0.0168384	0.866774	0.847427	0.0458575
LMX1B	MA0703.1	2.12098	0.0169237	0.922401	0.901867	0.0505088
FOXP2	MA0593.1	2.11498	0.0171842	0.887702	0.868852	0.0419916
Arx	MA0874.1	2.09885	0.0178672	0.788589	0.771299	0.0475695
Alx1	MA0854.1	2.09172	0.0181699	0.801686	0.783529	0.0567534
FOXO6	MA0849.1	2.08268	0.0185912	0.915686	0.896057	0.0544096
SCRT2	MA0744.1	2.05529	0.0198586	0.799436	0.784553	0.0479232
EBF1	MA0154.3	2.0503	0.0200799	0.812123	0.796388	0.0579841
Nfe2l2	MA0150.2	2.04017	0.0206039	0.787572	0.7735	0.0436059
SCRT1	MA0743.1	2.02177	0.0215274	0.791542	0.777363	0.0471032
HNF1B	MA0153.2	2.02099	0.0215981	0.788872	0.76903	0.0499051
ARNT::HIF1A	MA0259.1	2.01623	0.0218466	0.932067	0.914837	0.0426422
MAFK	MA0496.1	2.00963	0.0221969	0.838989	0.824885	0.0336137
Hes2	MA0616.1	1.98841	0.023316	0.848502	0.836589	0.0375904
ESR1	MA0112.2	1.97998	0.0237816	0.762547	0.750357	0.0396899
Hand1::Tcf3	MA0092.1	1.97217	0.0241984	0.915935	0.904918	0.0417418
FOXO4	MA0848.1	1.96217	0.0248147	0.928004	0.910871	0.0491657
MAFG	MA0659.1	1.93014	0.026715	0.75072	0.739504	0.0381886
Hoxd9	MA0913.1	1.91854	0.0274648	0.90979	0.894579	0.0433421
Bcl6	MA0463.1	1.91796	0.0274788	0.835331	0.822175	0.0445295
POU4F2	MA0683.1	1.9166	0.0275663	0.749703	0.731587	0.0609711
ZBTB18	MA0698.1	1.89393	0.0290584	0.839484	0.825399	0.0407919
Alx4	MA0853.1	1.88686	0.0295096	0.794096	0.778481	0.0528856
STAT1	MA0137.3	1.88482	0.0296271	0.871964	0.856937	0.0569414
REST	MA0138.2	1.87283	0.0304748	0.720785	0.708922	0.0376918
Hoxd8	MA0910.1	1.86517	0.0310137	0.788115	0.770267	0.0540229
FOXD1	MA0031.1	1.86287	0.0311721	0.895635	0.878075	0.054477
Atoh1	MA0461.1	1.86116	0.0312778	0.918205	0.901878	0.0561446
HIC2	MA0738.1	1.85449	0.0317672	0.938416	0.927496	0.033679
Sox3	MA0514.1	1.83072	0.0335259	0.916929	0.904649	0.0306971
HNF4A	MA0114.2	1.81198	0.0349124	0.845511	0.833903	0.0393712
RAX	MA0718.1	1.80683	0.0353266	0.899925	0.883066	0.0517371
MAF::NFE2	MA0501.1	1.79671	0.0360724	0.786577	0.774029	0.0513639
ZIC1	MA0696.1	1.79437	0.0362784	0.802323	0.789099	0.0492423
Sox2	MA0143.1	1.78595	0.0369921	0.802848	0.790955	0.0348366
Sox2	MA0143.2	1.77813	0.0376282	0.803501	0.791683	0.0348809
Prrx2	MA0075.2	1.77057	0.0382406	0.921887	0.905434	0.0534752
TAL1::TCF3	MA0091.1	1.76752	0.0384973	0.854069	0.841554	0.0399644
Stat4	MA0518.1	1.75973	0.0390955	0.873049	0.86049	0.0539998
SOX8	MA0868.1	1.74181	0.0406759	0.693078	0.678731	0.0522976
ESX1	MA0644.1	1.73498	0.0412969	0.900231	0.885357	0.0480621
mix-a	MA0621.1	1.72353	0.0423206	0.846103	0.824122	0.0713203
BARHL2	MA0635.1	1.71518	0.0430682	0.909535	0.897623	0.0417497
TFAP2B(var.3)	MA0813.1	1.7149	0.0431123	0.849471	0.834618	0.0459241
SRY	MA0084.1	1.70846	0.0437119	0.927362	0.91461	0.0377563
RUNX2	MA0511.2	1.69785	0.0446785	0.869446	0.857069	0.0438153
EBF1	MA0154.1	1.67552	0.0468197	0.910152	0.8989	0.0414457
UNCX	MA0721.1	1.66809	0.0475648	0.917316	0.901108	0.0554497
ZIC3	MA0697.1	1.6422	0.0501627	0.812094	0.800499	0.0460432
TFAP2C(var.3)	MA0815.1	1.64144	0.0502817	0.842641	0.827752	0.0469192
ESR2	MA0258.2	1.63541	0.0508583	0.831582	0.821485	0.0422139
MGA	MA0801.1	1.62914	0.0515183	0.904781	0.891668	0.0548308
ISL2	MA0914.1	1.62765	0.0517261	0.914825	0.902999	0.0378306
Sox17	MA0078.1	1.61124	0.0534919	0.922228	0.909364	0.0408039
ZIC4	MA0751.1	1.60823	0.0537709	0.831197	0.820413	0.0448915
NFATC2	MA0152.1	1.6051	0.0541325	0.948454	0.936613	0.0453373
Shox2	MA0720.1	1.59452	0.0553131	0.915448	0.899197	0.0602552
HNF1A	MA0046.1	1.58405	0.0564883	0.828493	0.815485	0.0498424
Myb	MA0100.2	1.55039	0.0603897	0.89095	0.8799	0.0487901
PRRX1	MA0716.1	1.54999	0.0604767	0.914712	0.898999	0.058115
TFAP2A(var.3)	MA0872.1	1.55002	0.0604886	0.83714	0.822751	0.0487251
CDX2	MA0465.1	1.54916	0.0605764	0.879258	0.865605	0.0506047
MAX	MA0058.2	1.54548	0.0610132	0.87087	0.858298	0.0483401
SHOX	MA0630.1	1.54527	0.0610454	0.921501	0.906198	0.0566191
MSX2	MA0708.1	1.54224	0.0613983	0.898437	0.883182	0.0606713
EBF1	MA0154.2	1.5402	0.0616223	0.901978	0.890956	0.0485256
LHX9	MA0701.1	1.5334	0.0624896	0.931077	0.918326	0.0484369
Bach1::Mafk	MA0591.1	1.52969	0.0629335	0.79953	0.789566	0.0405095
LMX1A	MA0702.1	1.52603	0.063402	0.880369	0.86379	0.062774
Myod1	MA0499.1	1.52562	0.0634511	0.899074	0.88698	0.0463326
FOXO3	MA0157.2	1.51634	0.0645936	0.879962	0.865715	0.0604879
Rhox11	MA0629.1	1.51596	0.0646451	0.830325	0.820957	0.0393167
Foxk1	MA0852.1	1.51142	0.0652551	0.813575	0.799937	0.0480813
REST	MA0138.1	1.50976	0.0654371	0.769225	0.760222	0.0370621
MNX1	MA0707.1	1.49968	0.0667583	0.911509	0.898784	0.0463292
KLF13	MA0657.1	1.49807	0.0669957	0.765176	0.755307	0.0295827
GSX1	MA0892.1	1.49287	0.06764	0.911855	0.900987	0.0408607
FOXL1	MA0033.2	1.49224	0.0677086	0.939751	0.926149	0.0548379
Foxa2	MA0047.2	1.48607	0.0685505	0.867764	0.855959	0.0405277
ZNF354C	MA0130.1	1.48574	0.0686272	0.988194	0.982206	0.0154309
NRL	MA0842.1	1.48513	0.0686513	0.886874	0.877444	0.0368734
RELA	MA0107.1	1.48139	0.069084	0.86504	0.85353	0.0577827
TBP	MA0108.1	1.48139	0.0691521	0.864128	0.853051	0.0425897
Dlx1	MA0879.1	1.4641	0.0715216	0.915388	0.902851	0.0379213
MEF2B	MA0660.1	1.45944	0.0721292	0.817644	0.801619	0.059556
NFATC1	MA0624.1	1.45801	0.0722622	0.920687	0.910719	0.0486381
NFATC3	MA0625.1	1.45527	0.0726379	0.905489	0.894721	0.0529998
VENTX	MA0724.1	1.44848	0.0736182	0.876429	0.863764	0.0549637
ZEB1	MA0103.2	1.44169	0.0745769	0.903982	0.890764	0.0559756
MEIS1	MA0498.2	1.44049	0.074797	0.966839	0.957157	0.0306746
Msx3	MA0709.1	1.43733	0.0751993	0.907766	0.892562	0.0631177
MAFF	MA0495.1	1.43583	0.0754505	0.799963	0.790699	0.0312208
Mafb	MA0117.2	1.43481	0.0755631	0.853011	0.843067	0.0402324
Ddit3::Cebpa	MA0019.1	1.42716	0.0766684	0.866292	0.857051	0.0358128
FOXC2	MA0846.1	1.42712	0.0767057	0.879386	0.866085	0.0422367
SPI1	MA0080.4	1.42546	0.076885	0.780612	0.769922	0.047399
TBP	MA0108.2	1.41882	0.0778693	0.864082	0.8536	0.0426046
NFIA	MA0670.1	1.41735	0.0780731	0.892174	0.876759	0.0658351
E2F2	MA0864.1	1.41222	0.078795	0.725499	0.715843	0.0465015
HMBOX1	MA0895.1	1.39409	0.081513	0.875324	0.864933	0.0475777
POU4F1	MA0790.1	1.39038	0.082077	0.795808	0.781222	0.0662378
Nobox	MA0125.1	1.38899	0.0822978	0.910212	0.897929	0.053459
Arid3a	MA0151.1	1.38746	0.0825677	0.961416	0.946339	0.0543994
FOXC1	MA0032.2	1.38479	0.0829877	0.884812	0.872101	0.0420437
TBX1	MA0805.1	1.37807	0.0839446	0.88384	0.871613	0.0592397
SOX9	MA0077.1	1.3764	0.0842674	0.887049	0.876737	0.0369217
Tcf12	MA0521.1	1.37482	0.0844838	0.899695	0.888403	0.047165
Npas2	MA0626.1	1.37272	0.084805	0.882394	0.871126	0.0482214
GATA1::TAL1	MA0140.2	1.36737	0.0855981	0.804721	0.794815	0.0498632
Myc	MA0147.2	1.36288	0.0863358	0.883227	0.872719	0.0470849
Foxj3	MA0851.1	1.35868	0.0870241	0.837819	0.825524	0.0495335
LHX2	MA0700.1	1.35826	0.0870666	0.872549	0.860475	0.0541992
RAX2	MA0717.1	1.35726	0.0872246	0.915469	0.902643	0.0578194
GBX1	MA0889.1	1.35353	0.0878234	0.870276	0.857872	0.0547654
NFIC::TLX1	MA0119.1	1.3441	0.089226	0.777283	0.766734	0.0654388
MSX1	MA0666.1	1.3431	0.0894859	0.912389	0.900399	0.0563863
Foxq1	MA0040.1	1.34262	0.0895906	0.863137	0.850974	0.0509214
Myog	MA0500.1	1.34037	0.0899468	0.907855	0.896654	0.04904
THAP1	MA0597.1	1.33449	0.0909143	0.940985	0.935129	0.0246383
TBX15	MA0803.1	1.32698	0.0921037	0.883441	0.87173	0.0596076
Myb	MA0100.1	1.31374	0.0943499	0.916525	0.907377	0.0406096
DLX6	MA0882.1	1.30452	0.095914	0.924898	0.912549	0.054232
LBX1	MA0618.1	1.29776	0.0970489	0.899719	0.887941	0.0569652
Dlx3	MA0880.1	1.29731	0.097145	0.925933	0.913416	0.0560224
LBX2	MA0699.1	1.29603	0.0973487	0.894543	0.8838	0.0516249
POU4F3	MA0791.1	1.29361	0.0977437	0.772357	0.759178	0.0685771
GSX2	MA0893.1	1.28989	0.098439	0.901285	0.890544	0.0456145
NFKB1	MA0105.3	1.27726	0.100544	0.868337	0.858749	0.0585649
MZF1	MA0056.1	1.26504	0.102873	0.990804	0.984969	0.018085
Hic1	MA0739.1	1.2625	0.103283	0.897348	0.889365	0.0338482
GBX2	MA0890.1	1.2617	0.103411	0.888497	0.876232	0.0559547
Ascl2	MA0816.1	1.26149	0.103429	0.871754	0.861804	0.0492043
USF1	MA0093.1	1.26108	0.103527	0.89773	0.885822	0.0532784
Bhlha15	MA0607.1	1.25585	0.10446	0.899922	0.88961	0.0488044
Tcf3	MA0522.1	1.25212	0.10513	0.905426	0.895872	0.0468953
RFX5	MA0510.1	1.24739	0.106005	0.865964	0.858936	0.0330862
Mycn	MA0104.3	1.2414	0.107082	0.879494	0.867918	0.0598734
Cebpa	MA0102.1	1.23275	0.108677	0.889941	0.882237	0.0417941
POU6F1	MA0628.1	1.23168	0.108907	0.839645	0.825938	0.0666049
MAX::MYC	MA0059.1	1.22653	0.109838	0.832488	0.823363	0.0501985
CEBPB	MA0466.1	1.22322	0.110491	0.868842	0.858689	0.0503773
MEIS3	MA0775.1	1.21796	0.111509	0.926104	0.917374	0.0395107
SMAD2::SMAD3::SMAD4	MA0513.1	1.21731	0.11164	0.841857	0.833456	0.0368375
RARA	MA0729.1	1.21029	0.112929	0.734666	0.726321	0.0453577
MEF2D	MA0773.1	1.21041	0.112947	0.827673	0.813904	0.0637933
FOXF2	MA0030.1	1.19566	0.115794	0.826204	0.816135	0.048563
ZNF410	MA0752.1	1.19031	0.116795	0.718765	0.710328	0.0482309
Dlx4	MA0881.1	1.18078	0.118722	0.924053	0.913075	0.0539229
HOXB3	MA0903.1	1.17622	0.119659	0.922866	0.913302	0.041132
Lhx4	MA0704.1	1.17297	0.120283	0.90415	0.893833	0.0504984
NFIC	MA0161.1	1.17148	0.120559	0.972303	0.966991	0.0284984
HESX1	MA0894.1	1.15651	0.123616	0.884976	0.873403	0.0572897
CEBPA	MA0102.3	1.1555	0.123793	0.873337	0.864666	0.048052
ISX	MA0654.1	1.14979	0.124957	0.903263	0.890399	0.0733576
CENPB	MA0637.1	1.14743	0.125486	0.805543	0.799164	0.0311902
HEY1	MA0823.1	1.14387	0.126179	0.840269	0.829623	0.0613535
LHX6	MA0658.1	1.14072	0.126866	0.856822	0.846715	0.052111
HOXA5	MA0158.1	1.13909	0.127207	0.954105	0.947771	0.0325205
CEBPA	MA0102.2	1.13815	0.127394	0.908775	0.901318	0.0395585
NR1H2::RXRA	MA0115.1	1.1329	0.128472	0.709265	0.701493	0.0448323
NHLH1	MA0048.2	1.12879	0.129358	0.860394	0.851142	0.0495103
TFEC	MA0871.1	1.12871	0.129384	0.891223	0.884224	0.0363869
EN1	MA0027.2	1.12342	0.130514	0.915709	0.905937	0.0483909
FOXB1	MA0845.1	1.11981	0.131307	0.854004	0.843257	0.0469582
HOXB2	MA0902.1	1.11819	0.131654	0.922338	0.913536	0.0383942
Sox6	MA0515.1	1.103	0.134891	0.903306	0.895224	0.042263
Lhx3	MA0135.1	1.09292	0.137099	0.837187	0.826301	0.0551487
Dlx2	MA0885.1	1.08155	0.139607	0.920288	0.908579	0.0612141
NKX3-2	MA0122.2	1.07464	0.141161	0.887107	0.879122	0.0396472
RUNX3	MA0684.1	1.07178	0.141767	0.857522	0.84996	0.0435691
MIXL1	MA0662.1	1.07074	0.142035	0.909113	0.899624	0.0473053
Phox2b	MA0681.1	1.0695	0.142308	0.831573	0.820534	0.0566564
BSX	MA0876.1	1.06358	0.143637	0.935499	0.926886	0.0463866
HEY2	MA0649.1	1.0592	0.144584	0.84702	0.838069	0.0572556
TBX4	MA0806.1	1.04477	0.14789	0.903977	0.896049	0.051848
NOTO	MA0710.1	1.04018	0.149022	0.899745	0.891151	0.043664
