# Supplementary material for: LEADeR role of miR-205 host gene as long noncoding RNA in prostate basal cell differentiation
Source: Nat Commun. 2019 Jan 18;10:307. doi: 10.1038/s41467-018-08153-2 (PMC6338800; doi:10.1038/s41467-018-08153-2)
Supplement: Supplementary file 7 — Supplementary Data 4 [file 41467_2018_8153_MOESM7_ESM.xlsx]

## Sheet: Sheet1
Antibodies used in this study
Antibody	Dilution	Company	Product Code	Clone Information	Human Reactivity	Supplementary Information or References
IMMUNOBLOTTING
mouse anti-vinculin	1/5000	Sigma-Aldrich, Saint Louis, MO, USA	V9131	hVIN-1, monoclonal	yes	quality control data and citations for WB application are available at provider antibody pages
rabbit anti-cytokeratin 5	1/2000	Covance, Princeton, NJ, USA	PRB-160P-100	Poly 19055, polyclonal	yes	quality control data and citations for WB application are available at provider antibody pages
rabbit anti-cytokeratin 8	1/1000	Abcam, Cambridge, UK	ab53280	EP1628Y, monoclonal	yes	quality control data and citations for WB application are available at provider antibody pages
rabbit anti-IRF7	1/1000	Abcam, Cambridge, UK	ab-109255	EPR4718, monoclonal	yes	quality control data and citations for WB application are available at provider antibody pages
mouse anti-p63 4A4	1/200	Santa Cruz Biotechnology Inc., Santa Cruz, CA, USA	sc-8431	4A4, monoclonal	yes	quality control data and citations for WB application are available at provider antibody pages
rabbit anti-LaminB1	1/5000	Abcam, Cambridge, UK	ab16048	N/A, polyclonal	yes	validated using a KO cell line as reported at provider antibody pages
mouse anti-GAPDH	1/2000	Sigma-Aldrich, Saint Louis, MO, USA	G8795	GAPDH-71.1, monoclonal	yes	quality control data and citations for WB application are available at provider antibody pages
rabbit anti-IRF1	1/500	Cell Signaling Technology Inc., Danvers, MA, USA	8478	D5E4, monoclonal	yes	quality control data and citations for WB application are available at provider antibody pages
rabbit anti-AR	1/500	EMD Millipore Corporation, Temecula, CA, USA	06-680	PG-21, polyclonal	yes	quality control data and citations for WB application are available at provider antibody pages
IMMUNOFLUORESCENCE
mouse anti-p63 4A4	1/50	Santa Cruz Biotechnology Inc., Santa Cruz, CA, USA	sc-8431	4A4, monoclonal	yes	quality control data and citations for IF application are available at provider antibody pages
rabbit anti-AR	1/100	EMD Millipore Corporation, Temecula, CA, USA	06-680	PG-21, polyclonal	yes	no citations for IF application are available
DAPI	1/15000	Abcam, Cambridge, UK
