# Supplementary material for: LEADeR role of miR-205 host gene as long noncoding RNA in prostate basal cell differentiation
Source: Nat Commun. 2019 Jan 18;10:307. doi: 10.1038/s41467-018-08153-2 (PMC6338800; doi:10.1038/s41467-018-08153-2)
Supplement: Supplementary file 8 — Supplementary Data 5 [file 41467_2018_8153_MOESM8_ESM.xlsx]

## Sheet: Sheet1
Publicly available datasets used in this study
Dataset	Technique	Description	Related Publication	PMID	Use in the study
GSE75628	Expression profiling by array	Comparison of prostate epithelial cells from intact and castrated mice	na	na	Analysis of gene expression data to detect LEADR-signature enrichment
GSE86904	Expression profiling by array	Expression data from fractionated prostate epithelial cells (fetal and adult)	na	na	Analysis of gene expression data to select luminal and basal signatures
GSE89050	Expression profiling by array	Gene expression profiling of three human prostate epithelial subpopulations	Liu X, Grogan TR, Hieronymus H, Hashimoto T et al. Low CD38 Identifies Progenitor-like Inflammation-Associated Luminal Cells that Can Initiate Human Prostate Cancer and Predict Poor Outcome. Cell Rep 2016 Dec 6;17(10):2596-2606.	27926864	Analysis of gene expression data to select luminal and basal signatures
GSE21034	Expression profiling by array	Whole-transcript and exon-level expression data for human primary and metastatic prostate cancer samples and control normal adjacent benign prostate	Taylor BS, Schultz N, Hieronymus H, Gopalan A et al. Integrative genomic profiling of human prostate cancer. Cancer Cell 2010 Jul 13;18(1):11-22.	20579941	Analysis of LEADR expression across prostate tissues
GSE29782	Expression profiling by array	Study of the role of miR-205 in prostate epithelial cells	Gandellini P, Profumo V, Casamichele A, Fenderico N et al. miR-205 regulates basement membrane deposition in human prostate: implications for cancer development. Cell Death Differ 2012 Nov;19(11):1750-60.	22555458	Analysis of gene expression data from RWPE-1 cells depleted for miR-205 only
GSE3998	Expression profiling by array	Prostate cell specific expression	Oudes AJ, Campbell DS, Sorensen CM, Walashek LS et al. Transcriptomes of human prostate cells. BMC Genomics 2006 Apr 25;7:92.	16638148	Analysis of gene expression data to select luminal and basal signatures
GSE48160	Expression profiling by array	Identification of miRNA targets in breast cancer cells (DICER1 and DROSHA knockdown)	Fan M, Krutilina R, Sun J, Sethuraman A et al. Comprehensive analysis of microRNA (miRNA) targets in breast cancer cells. J Biol Chem 2013 Sep 20;288(38):27480-93.	23921383	Analysis of the effects of DICER1 and DROSHA knockdown on miR-205 expression
GSE5993	Expression profiling by array	mRNA expression profiling of p63-depleted versus wildtype ME180 cells	Yang A, Zhu Z, Kapranov P, McKeon F et al. Relationships between p63 binding, DNA sequence, transcription activity, and biological function in human cells. Mol Cell 2006 Nov 17;24(4):593-602.	17188034	Analysis of LEADR expression in TP63 depleted cells
GSE22260	Expression profiling by high throughput sequencing	Comparative transcriptomic analysis of prostate cancer and matched normal tissue using RNA-Seq	Kannan K, Wang L, Wang J, Ittmann MM et al. Recurrent chimeric RNAs enriched in human prostate cancer identified by deep sequencing. Proc Natl Acad Sci U S A 2011 May 31;108(22):9172-7.	21571633	Quantification of reannotated LEADR transcripts in prostate cancer and normal tissues
GSE67070	Expression profiling by high throughput sequencing	Stem cell and neurogenic gene-expression profiles link prostate basal cells to aggressive prostate cancer	Zhang D, Park D, Zhong Y, Lu Y et al. Stem cell and neurogenic gene-expression profiles link prostate basal cells to aggressive prostate cancer. Nat Commun 2016 Feb 29;7:10798.	26924072	Quantification of reannotated LEADR transcripts in prostate basal and luminal cells
GSE75035	Expression profiling by high throughput sequencing	Lipid degradation promotes prostate cancer cell survival	Itkonen HM, Brown M, Urbanucci A, Tredwell G et al. Lipid degradation promotes prostate cancer cell survival. Oncotarget 2017 Jun 13;8(24):38264-38275.	28415728	Quantification of reannotated LEADR transcripts in RWPE-1 cells
GSE82071	Expression profiling by high throughput sequencing	A Basal Stem Cell Signature Identifies Aggressive Prostate Cancer Phenotypes	Smith BA, Sokolov A, Uzunangelov V, Baertsch R et al. A basal stem cell signature identifies aggressive prostate cancer phenotypes. Proc Natl Acad Sci U S A 2015 Nov 24;112(47):E6544-52.	26460041	Analysis of gene expression data to select luminal and basal signatures
GSE25183	Expression profiling by high throughput sequencing; Non-coding RNA profiling by high throughput sequencing	Transcriptome sequencing across a prostate cancer cohort identifies PCAT-1, an unannotated lincRNA implicated in disease progression (RNA-Seq data)	Prensner JR, Iyer MK, Balbin OA, Dhanasekaran SM et al. Transcriptome sequencing across a prostate cancer cohort identifies PCAT-1, an unannotated lincRNA implicated in disease progression. Nat Biotechnol 2011 Jul 31;29(8):742-9	21804560	Quantification of reannotated LEADR transcripts in normal (PrEC) and tumor cell lines (22RV1, DU145 and PC-3)
GSE61979	Expression profiling by high throughput sequencing; Non-coding RNA profiling by high throughput sequencing	Global identification of target recognition and cleavage by the Microprocessor in human ESCs	Seong Y, Lim DH, Kim A, Seo JH et al. Global identification of target recognition and cleavage by the Microprocessor in human ES cells. Nucleic Acids Res 2014 Nov 10;42(20):12806-21.	25326327	Analysis of DROSHA and DCGR8 CLIP RNA-Seq data to assess occupancy on LEADR primary transcript
GSE31477	Genome binding/occupancy profiling by high throughput sequencing	ENCODE Transcription Factor Binding Sites by ChIP-seq from Stanford/Yale/USC/Harvard	na	na	Analysis of ChIP-Seq to assess the presence of validated binding sites for IRFs in LEADR targets
GSE32465	Genome binding/occupancy profiling by high throughput sequencing	Transcription Factor Binding Sites by ChIP-seq from ENCODE/HAIB	Gertz J, Savic D, Varley KE, Partridge EC et al. Distinct properties of cell-type-specific and shared transcription factor binding sites. Mol Cell 2013 Oct 10;52(1):25-36.	24076218	Analysis of ChIP-Seq to assess the presence of validated binding sites for IRFs in LEADR targets
GSE63094	Genome binding/occupancy profiling by high throughput sequencing	Epigenetic profiling of prostate cells	na	na	Analysis of ChIP-Seq to determine histone modifications of ‘LEADR-signature’ genes in RWPE-1 cells
GSE93848	Non-coding RNA profiling by high throughput sequencing	High-throughput manual-quality annotation of full-length long noncoding RNAs with Capture Long-Read Sequencing (CLS)	Lagarde J, Uszczynska-Ratajczak B, Carbonell S, Pérez-Lluch S et al. High-throughput annotation of full-length long noncoding RNAs with capture long-read sequencing. Nat Genet 2017 Dec;49(12):1731-1740.	29106417	Reannotation of bona fide LEADR transcript configurations
SRP057660	Non-coding RNA profiling by high throughput sequencing	RNA sequencing of TN Drosha-transfected human and mouse cell lines	Chang TC, Pertea M, Lee S, Salzberg SL, Mendell JT. Genome-wide annotation of microRNA primary transcript structures reveals novel regulatory mechanisms. Genome Res. 2015 Sep;25(9):1401-9.	26290535	Refinement of bona fide LEADR transcript configurations
