# Supplementary material for: LEADeR role of miR-205 host gene as long noncoding RNA in prostate basal cell differentiation
Source: Nat Commun. 2019 Jan 18;10:307. doi: 10.1038/s41467-018-08153-2 (PMC6338800; doi:10.1038/s41467-018-08153-2)
Supplement: Supplementary file 9 — Supplementary Data 6 [file 41467_2018_8153_MOESM9_ESM.xlsx]

## Sheet: Sheet1
Customly defined basal and luminal specific gene sets from publicly available data
GSE3998_BASAL	GSE3998_LUMINAL	GSE82071_BASAL	GSE82071_LUMINAL	GSE86904_BASAL	GSE86904_LUMINAL	GSE89050_BASAL	GSE89050_LUMINAL
Top 100 fc-sorted downregulated genes (fdr<.05) in the comparison between luminal and basal normal prostate cells	Top 100 fc-sorted upregulated genes (fdr<.05) in the comparison between luminal and basal normal prostate cells	Top 100 fc-sorted downregulated genes (fdr<.05) in the comparison between luminal and basal normal prostate cells	Top 100 fc-sorted upregulated genes (fdr<.05) in the comparison between luminal and basal normal prostate cells	Top 100 fc-sorted downregulated genes (fdr<.05) in the comparison between luminal and basal normal prostate cells	Top 100 fc-sorted upregulated genes (fdr<.05) in the comparison between luminal and basal normal prostate cells	Top 100 fc-sorted downregulated genes (fdr<.05) in the comparison between luminal and basal normal prostate cells	Top 100 fc-sorted upregulated genes (fdr<.05) in the comparison between luminal and basal normal prostate cells
PCDH7	PTPRC	COL17A1	FOLH1	COL17A1	PIGR	TP63	CWH43
KRT13	SLC6A14	CDH13	NPY	VSNL1	KLK2	SERPINB2	FOLH1
DST	RGS1	BNC1	KLK3	BNC1	CP	BNC1	DPP4
DEPDC7	IL23A;TRBC1	ATP6V0D2	KLK2	TP63	STEAP4	CLCA4	OR51E2
OLFM4	SAMSN1	ZBED2	MSMB	HMGA2	KLK3	VSNL1	DRAIC
TP63	IL7R	TP63	POTEH	PDPN	MSMB	KCNQ5	FOLH1B
GPM6A	GPR65	VSNL1	CWH43	KCNQ5	LTF	SPRR1A	TRGV9;TRGC2;TARP
POSTN	CYTIP	ANXA8L2	PLA2G2A	COL4A6	TRGC2;TRGV9;TARP	SPRR1B	KLK2
HLA-DRB4	CD69	NOTCH4	CPNE4	MMP3	TSPAN8	HAS2	LSAMP
KRTAP3-1	TMC5	ANXA8	KLK4	MSRB3	TARP;TRGC2;TRGV9	RAB38	FOLH1;FOLH1B
CPA6	TRGV9;TRGC2;TARP	ROBO2	ORM2	KCNJ15	SCGB3A1	RNASE7	GP2
CYP4B1	IFNG	PDPN	SFTPA2	ZBED2	TRGV9;TRGC2;TARP	CFH	CD177
SERPINE1	TRBC1	KCNQ5	MYBPC1	DEPDC7	VNN2	COL4A6	LINC00844
SLC14A1	TRGC2;TRGV9;TARP	PTPRQ	CNTNAP2	LTBP2	SERPINA3	KRT13	NPY
STOX2	SLC25A18	ZNF488	ELOVL2	IL13RA2	ACPP	COL17A1	ACPP
AKR1C3	CXCR4	COL4A6	TMEFF2	FLRT2;LOC100506718	SLC6A14	PCDH7	TARP;TRGC2;TRGV9
CALCRL	AOC1	KRT5	POTEG	DFNA5	SPINK1	MSRB3	KLK3
KRT16	DPP4	BCL11B	CPLX3	TAGLN	TMC5	MIR205HG;MIR205	COL25A1
CLCA2	KLRB1	TNS4	ACPP	LOC105377276	CLDN3	NIPAL4	ELOVL2
ADGRL4	TARP;TRGC2;TRGV9	S100A2	LMAN1L	TNC	OLFM4	UGT1A3;UGT1A10;UGT1A8;UGT1A7;UGT1A6;UGT1A5;UGT1A9;UGT1A4;UGT1A1	SLC26A4
CLIC2	ICOS	LTBP2	CD177	SEMA6D	AGR3	KRT5	ORM2;ORM1
RASSF10	RGS20	IGFBP6	UNC5D	HAS2	AZGP1	FHL1	CNTNAP2
COL4A6	LCP1	KCNJ15	DPP4	LGALS1	DNAJC12	SLITRK6	TRGC2;TRGV9;TARP
FLRT3	SLC18A2	PHYHIP	PEBP4	CDH13	SLC26A4	GJB6	PEBP4
DLC1	KIF1A	P2RY2	SERPINA3	ANXA8L1;ANXA8	FOLH1;FOLH1B	P2RY2	LOC100508046;POTEH-AS1;LOC101929572
MEST	GNG4	SERPINB13	TRIM58	IL33	TFF1	SERPINB13	CCK
FLI1	LOC101927482	DLK2	TARP	UCHL1	AGR2	CAV1	MSMB
CLDN11	ATP8B4	C3orf54	TFF1	KISS1	KIAA1324	INHBA	IL1F10
CFI	COBLL1	DEPDC7	CCK	IL1A	TOX3	RASSF10	ARHGEF38
LAMB1	SYTL2	RNF165	CD38	CSPG4	GDF15	MEIS1	PLA2G2A
CD200	SLC22A3	NIPAL4	OR51E2	EREG	SYTL2	SCEL	KRTAP4-4
MCTP1	CWH43	TMEM204	MT1G	SLIT2	CSGALNACT1	TIMP3	CD38
ERG	PLPP6	FAM196B	NELL1	NOTCH4	BPIFB1	VGLL1	GYG2
MMRN1	STYK1	LOC100270710	COL25A1	PROCR	OR51E2	ZBED2	SYT7
RAPGEF4	RLN2	C16orf74	CLGN	SAMD5	ERP27	PADI1	PPM1H
PALM2-AKAP2;AKAP2	AGXT	HMGA2	EEF1A2	TIMP3	MGP	MUC15	MUC3
FAM171B	LSAMP	WNT7A	SHC4	P2RY2	SCGB2A1	FOXE1	RBP4
DSG3	HGD	EPGN	LUZP2	KRT5	SCIN	UGT1A1;UGT1A6	SH3GL2
LEPR;LEPROT	SBSN	COL7A1	SLC15A1	COL7A1	PLA2G2A	IGFBP3	TAC1
PTPRZ1	OPRK1	ANXA8L1	C6orf222	ADAMTS1	SELENBP1	HMGA2	UNC5C
SCUBE2	MYBPC1	FAM176A	SCGB3A1	NRG1	C4A;C4B;C4B_2	CDH13	TGM4
SCHIP1;IQCJ-SCHIP1	MT1M	SPP1	SPINK1	KIRREL	ARHGAP6	GABRE;MIR224;MIR452	NELL1
FGFR2	SLC44A4	FOXI1	CTNND2	TSLP	PROM1	ST6GALNAC4	LINC01297
MIR205HG	CPM	KCNJ5	MUC2	IGFBP7	SLC15A2	TPRG1	MUC3A
ADGRG6	ABAT	WNT10A	RIMS1	VCAN	TMSB15A;TMSB15B	MIR205HG	LRRC31
AKAP2;PALM2-AKAP2	RFPL2	MYCT1	AFF3	MARVELD1	TRPM8	CFHR1;CFH	HGD
RUNDC3B	SFTPA1;SFTPA2	PLCH2	MT1F	KRT14	TMEM178A	KCNJ15	BMPR1B
RHOJ	AFF3	NGFR	SLC26A4	CDH11	FAM3B	KRT4	SBSN
GJA1	CPNE4	HAS2	ORM1	FBN2	GSTA2;GSTA1	FST	CPNE4
VCAN	CLGN	GJB5	SBSN	TWIST2	SCUBE2	SEMA3F	PLIN1
MCC	LINC01297	COL4A5	DTNA	KRT6A	GPR160	LRP4	ASRGL1
GABRP	CD3D	CSPG4	MUC5B	CNTNAP3;CNTNAP3P2;CNTNAP3B	VNN1	IL18	LCP1
PLS3	FAM3B	LOC642587	FAM101A	FERMT1	AZGP1;AZGP1P1	CHST6	CPLX3
SOX2	EMB	E2F7	LOC145837	NAV3	CFB	S100A8	RLN1
LY96	CALCA	IL1B	SLC25A18	INHBA	LINC01207	IGFBP6	BAALC
PLCXD2	DSC2	IFNA1	TMEM26	MMP1	UBD;GABBR1	LSP1	ZYG11A
MECOM	CCK	CAV1	SPON2	SLC16A7	SLC4A4	INPP5D	MEGF10
NTN4	HSD17B6	PLTP	C2orf72	RAB38	CPNE4	OLFML2A	CLGN
VCAM1	GPR171	PTPRZ1	COL9A1	GJB5	UPK1A	SERPINB5	SLC15A1
CSTA	GNMT	CYYR1	CP	TNS4	CX3CL1	EREG	SPINK1
SELP	MGST1	SERPINB5	SLC5A8	SERPINE1	SORBS2	NA	SOCS2-AS1
HOXD10	POTEM	UCN2	SI	C16orf74	LIPH	TEPP	CEMIP
ASPH	LINC00342	LRP4	PIGR	PDZD2	VTCN1	NOTCH4	LINC01146
MEF2C	CD38	SLC38A5	SLC18A2	LAMA3	KCNN2	CCND2	ANO7
TEK	SERPINA3	PDE1C	TRPV6	KCNMA1	LINC00342	UGT1A1;UGT1A10;UGT1A8;UGT1A7;UGT1A6;UGT1A5;UGT1A9;UGT1A4;UGT1A3	SFMBT2
CDCA7L	RAB3B	ZFPM2	PPM1H	EVA1A	TMPRSS2	CPA6	NPTX2
COL15A1	XCL1	MARVELD1	DLL4	SFRP1	KMO	TNC	RIMS2
CMAHP	STEAP4	EREG	PKNOX2	E2F7	HLA-DRA	UGT1A1;UGT1A10;UGT1A8;UGT1A6;UGT1A9;UGT1A4	GNG4
RBMS3	PPM1H	BMP7	HMGCS2	KIAA1549L	VGLL1	UGT1A9;UGT1A10;UGT1A8;UGT1A6;UGT1A4;UGT1A1	NEFH
F3	SLC22A1	ARHGAP25	SLC45A3	IGFBP6	RASEF	DSG3	SI
PEG10	AZGP1;AZGP1P1	CLVS2	DNAJC12	DUSP7	PDZK1IP1	WNT10A	KIAA1324
MEOX1	NAAA	MMP13	SYT7	FSCN1	TRIM31	SPRR3	MAF
MEIS2	HMGCS2	TIMP3	CFB	FHL1	SCGB1A1	SCGB1A1	KLK4
JAM2	MESP1	CXorf57	PCA3	TPM2	NOV	LY6D	PTN
USP31	PPM1E	LOC728643	ALOX15B	COL8A2	MB	GPNMB	AOC1
TCF4	PEBP4	DFNA5	GPR98	LRRC8C	NPY	ZNF488	AZGP1P1
TSPAN2	KRTAP3-2	FLRT2	KRTAP13-2	MMP10	CFTR	SLAMF7	CPE
DSC3	TTC39A	ATP6V0A4	TNFRSF11B	ITGA6	TF	LTBP2	TMEFF2
TIAM1	GLIPR2	KRT9	C2	NRCAM	CCL28	PDPN	GREM1
CACHD1	ENPP5	FAT2	CALCA	G0S2	PSCA	SYNPO2	MYBPC1
CAV1	SLC25A16;LINC00849	CSMD2	GSTA1	MIR205HG	ALOX5	PITX1	FAR2P1;CYP4F62P
ZEB1	SPON2;LOC100130872	DUSP7	TBXAS1	JAG2	SLC34A2	BMP7	SPOCK1
TGFB2	CERKL;ITGA4	TLL1	CHI3L2	DKK3	PPP1R9A	DKK3	TMC5
SOX7	PRIM2	GPR109B	LSAMP	PARD6G	FAM3D	CYP4B1	ALOX15B
FILIP1L	THRAP3;DNTTIP1	CCND2	GP2	FLRT3	HLA-DRB1;HLA-DQB1;HLA-DRB3;HLA-DRB4	CLDN11	DNAJC12
MSRB3	DPYS	IFNE	MT1H	CTSC	MUC5AC	TRIM31	UTS2
KLF3-AS1	CPLX3	ELTD1	PTPRD	SLC9B2	HLA-DMA	MYL9	MUC5AC
NEURL1B	GLB1L3	CSTA	RLN1	EPHB1	HLA-DPA1	PHYHIP	SERPINA3
IFFO2	HIST1H4H	WIF1	NEFH	JAM3	KRT20	AIM1L	STEAP4
PMP22	ACADL	PSG5	GLYATL1	NUAK1	FBP1	IL1B	GLB1L3
AP1S2	ACSL1	CLDN11	CLDN3	FEZ1	HLA-DRB1;HLA-DQB1;HLA-DRB4;HLA-DRB5	NRG2	GABRG3
MID1	TMSB15A;TMSB15B	GJB6	PIP	NGFR	RARRES1	CLEC2B	KRTAP3-3
LINC00673;LINC00511	SH3GL2	RAB38	BAALC	ADAMTS15	B3GNT7	AXL	CFB
CAV2	CDH26	FAT3	CHRNA2	CSTA	CRISP3	PLS3	PKNOX2
RARB	GLYATL1;LOC100287413	ADAMTSL5	CPB1	DSE	HMGCS2	TNS4	HMGCS2
RNF128	CROT	FAM83C	TMEM132D	LOC338620	CAPN8	EDARADD	ANKRD36C
DNAJB4	SPOCK1	ITGB4	STEAP4	AMOTL1	CLDN10	PHLDA1	ZNF664-FAM101A;RFLNA
GAD1	ORM2;ORM1	LOC554202	RANBP3L	KRT6A;KRT6B;KRT6C	VNN3	FOLR1	RANBP3L
PKIG	COBL	S1PR5	CYP2A6	SCHIP1;IQCJ-SCHIP1	SLC5A1	CTSC	SFTPA1;SFTPA2
NRXN3	ATP6V0E2	FGFR3	TAC1	MIR31HG	NEFH	PLTP	FGF13
