# Supplementary material for: LEADeR role of miR-205 host gene as long noncoding RNA in prostate basal cell differentiation
Source: Nat Commun. 2019 Jan 18;10:307. doi: 10.1038/s41467-018-08153-2 (PMC6338800; doi:10.1038/s41467-018-08153-2)
Supplement: Supplementary file 10 — Source Data [file 41467_2018_8153_MOESM10_ESM.xlsx]

## Sheet: Figure1a
Fig. 1a	https://www.ebi.ac.uk/gxa/experiments/E-MTAB-5214/Download
	n
esophagus	332
skin	265
vagina	95
prostate	121
salivary gland	71
breast	215
bladder	13
lung	374
aorta	247
cerebellum	144
pancreas	199
colon	170
spleen	118
adipose tissue	382
blood	454
heart	273
liver	141
skeletal muscle	469

## Sheet: Figure1b
Fig. 1b	see Supplementary Figure 2a

## Sheet: Figure1c
Fig. 1c	https://www.ncbi.nlm.nih.gov/geo/query/acc.cgi?acc=GSE21034
	n
N	29
G6	41
G7	74
G8	8
G9	7
MET	19

## Sheet: Figure1e
Fig. 1e	https://www.ncbi.nlm.nih.gov/geo/query/acc.cgi?acc=GSE3998
	n
endothelial	5
stromal	5
basal	5
luminal	5

## Sheet: Figure1f
Fig. 1f	mean Ct		sd Ct
3 qRT-PCR	GAPDH	LEADR	GAPDH	LEADR
Human Prostate	21.9186	21.6908	0.0521767	0.042904	used as calibrator
PrEC	18.5191	21.0459	0.0562301	0.0605792
RWPE-1	18.3122	17.9538	0.0841942	0.297065
PNT-1A	17.7796	29.5681	0.038243	0.0627488
LNCaP	19.3703	32.6947	0.079575	0.258982
VCaP	21.4822	37.3869	0.0861094	2.28902
DU145	17.3756	37.9024	0.0327453	1.87971
PC-3	18.2662	36.057	0.036732	0.220746
22RV1	15.8804	32.791	0.0988	0.367929

## Sheet: Figure1g
Fig. 1g	KRT18 (luminal)				KRT14 (basal)				LEADR
replicate	i	ii	iii	n	i	ii	iii	n	i	ii	iii	n
K-SFM (low Ca2+)	0	0	0	3	0	0	0	3	0	0	0	3
RPMI (high Ca2+)	0.496539	-0.00109833	1.26837	3	-0.365424	-0.550891	-1.11522	3	-0.547123	-0.316551	-1.07041	3
RPMI +2%FBS	1.3546	2.33405	1.78859	3	-0.89941	-1.79799	-1.27303	3	-0.988568	-2.01941	-1.32974	3

## Sheet: Figure1h
Fig. 1h	https://www.ncbi.nlm.nih.gov/geo/query/acc.cgi?acc=GSE89050
	n
basal	4
luminal progenitor	4
mature luminal	4

## Sheet: Figure2b
Fig. 2b	wt				CRISPR #1				CRISPR #2
replicate	i	ii	iii	n	i	ii	iii	n	i	ii	iii	n
LEADR	100	100	100	3	0.00503078	0.0052311	0.00807944	3	0.00268209	0.00177454	0.00178439	3
miR-205	100	100	100	3	0.24363	0.436078	0.453402	3	0.187433	0.161768	0.23352	3

## Sheet: Figure2c
Fig. 2c	gene KI					RefSeq KI
replicate	i	ii	iii	iv	n	i	ii	iii	iv	n
LEADR	11.6592	11.7849	11.9882	11.53	4	16.3046	17.4013	16.3235	16.3567	4
miR-205	10.1243	11.8717	10.6053	9.79304	4	0.848376	0.281703	0.27477	2.66792	4

## Sheet: Figure2d
Fig. 2d	gapCTR				gapINT1				gapINT2
replicate	i	ii	iii	n	i	ii	iii	n	i	ii	iii	n
LEADR	100	100	100	3	2.43267	2.23307	1.84571	3	11.3345	12.807	7.58928	3
miR-205	100	100	100	3	34.5656	37.355	16.7958	3	52.8705	72.6489	63.6097	3

[truncated: 37 more sheets: Figure2e, Figure2f, Figure3a, Figure3b, Figure4b, Figure4c, Figure5b, Figure5c, Figure5e, Figure5g, Figure5i, Figure6f, Figure6g, Figure6i, Figure6j, Figure7d, Figure8d, Figure8e, Figure9a, Figure9b …]
